# Supplementary material for: Copper(II)-Complexed Polyethylenimine-Entrapped Gold Nanoparticles Enable Targeted CT/MR Imaging and Chemodynamic Therapy of Tumors
Source: Polymers (Basel). 2025 Feb 6;17(3):423. doi: 10.3390/polym17030423 (PMC11819761; doi:10.3390/polym17030423)
Supplement: Supplementary file 1 [file polymers-17-00423-s001.zip]

Archive with 1 entries (1 files):
- polymers-3439719-supplementary.pdf
